# Supplementary material for: Timing and Location of Medical Emergency Team Activation Is Associated with Seriousness of Outcome: An Observational Study in a Tertiary Care Hospital
Source: PLoS One. 2016 Dec 28;11(12):e0168729. doi: 10.1371/journal.pone.0168729 (PMC5193425; doi:10.1371/journal.pone.0168729)
Supplement: S1 File — (XLSX) [file pone.0168729.s001.xlsx]

## Sheet: Sheet1
	MET serious case Y:1	MET CPA case : 1 MET non-CPA case : 0 non-serious case : 99	MET CPA case : 1 MET non-CPA case : 0 non-serious case : 0	Inpatient_Y1	Caridovascular1_Medical2_surgical3_Other4	Postoperative_Y1_N0	PostICUdischarge_Y1N0	Sepsis	CHF	COPD	CKD	CLivF	CNS	Chronic steroid user_Y1	Immunosupression_Y1	DM	HematologicDisorder	SolidMalignancy	Month	public holiday	Weekday_Sunday1_Momday2	AdjsutedWeekday_Sunday1_Monday2	weekday_1 weekend publicholiday_2	Hour	900_1_1700_2_100_3	Doctor1_Nurse2_other3	Generalwards_1_outpatient_2_examination3_treatment4_public5	CallForAbnormalA	CallForAbnormalA	CallForAbnormalA	CallForAbnormalA	CallForCardiacArrest	CallForRespiratoryArrest	CallForOthers	MET_AbnormalA	MET_AbnormaRR	MET_AbnormaSPO2	MET_AbnormalBP	MET_AbnormalHR	MET_AbnormalECG	MET_Abnormal_D	MET_CardiacArrest	MET_RespiratoryArrest	METAirwayTreatment	Intubation_No1_Urgent2_PreparedUrgent2_Elective2_AlreadyDone3_Tracheostomy3	MET_B_Treatment	OxygenStart1_BVM2_Ventilator3_alreadydone3_NIPPV3	Ventilation_(BVM_Ventilator_alreadydone_NIPPV)3	MET_C_tratment
1	1	0	0	1	2	0	1	0	0	0	0	0	0	0	1	0	1	0	2	0	6	6	1	15	1	1	1	0	1	1	1	0	0	0	0	1	1	0	0	0	1	0	0	1	2	1	3	3	1
2	1	1	1	0	2	0	0	0	0	0	0	0	0	0	0	0	0	0	2	0	5	5	1	12	1	1	2	1	1	1	1	1	1	0	0	1	1	1	1	1	1	1	1	1	2	1	1	1	1
3	0	99	0	1	2	1	0	0	0	0	0	0	0	1	0	0	0	0	2	0	5	4	1	2	3	1	1	0	1	0	0	0	0	0	0	1	1	0	0	0	0	0	0	1	2	1	3	3	0
4	1	1	1	1	2	0	1	0	0	0	0	0	0	0	0	0	1	1	2	0	2	1	2	6	3	1	1	1	1	1	1	1	1	0	0	1	1	1	1	1	1	1	1	1	2	1	1	1	1
5	0	99	0	1	1	1	1	0	0	0	0	0	0	0	0	0	0	0	2	0	2	2	1	13	1	1	3	0	0	1	1	0	0	0	0	0	1	1	1	0	1	0	0	1	3	1	1	1	1
6	1	0	0	1	2	1	1	0	0	0	0	0	0	0	0	0	0	0	3	0	7	6	1	0	2	1	1	0	1	0	1	0	1	0	1	1	1	0	0	0	1	0	1	1	2	1	2	3	1
7	0	99	0	1	2	1	0	0	0	0	0	0	0	1	0	0	0	0	3	0	2	2	1	12	1	1	1	1	0	0	0	0	0	0	1	0	1	0	0	0	0	0	0	1	2	1	3	3	0
8	0	99	0	1	2	0	0	0	0	0	0	0	0	1	0	0	0	0	3	0	7	7	2	20	2	1	1	1	0	0	0	0	0	0	1	1	1	0	0	0	0	0	0	1	2	1	3	3	0
9	1	0	0	1	2	0	1	0	0	0	0	1	0	0	1	0	0	1	3	0	1	1	2	11	1	1	1	0	0	1	1	0	0	0	0	0	0	1	1	0	1	0	0	0	0	0	0	0	1
10	1	0	0	1	4	1	1	0	1	0	0	0	0	0	0	0	0	1	3	0	2	2	1	12	1	1	1	0	1	1	1	0	0	0	0	0	0	1	0	0	1	0	0	0	0	0	0	0	1
11	1	1	1	1	1	0	1	0	0	0	0	0	0	0	0	0	0	1	3	0	6	5	1	3	3	1	1	1	1	1	1	1	1	0	1	1	1	1	1	1	1	1	1	1	2	1	3	3	1
12	1	0	0	1	2	1	1	0	0	0	0	0	0	0	1	0	1	0	3	0	7	7	2	12	1	1	1	0	0	1	0	0	0	0	0	0	0	1	1	0	1	0	0	0	0	0	0	0	1
13	1	0	0	1	2	1	1	0	0	0	0	0	0	0	0	0	0	1	4	0	6	6	1	15	1	1	1	0	1	1	1	0	0	0	0	1	1	1	1	0	1	0	0	0	0	1	1	1	1
14	0	99	0	1	4	0	1	0	0	0	0	0	0	0	0	0	0	1	4	0	3	3	1	13	1	1	1	1	1	0	0	0	0	0	1	1	1	0	0	0	1	0	0	1	2	1	2	3	0
15	0	99	0	1	2	0	1	0	1	1	1	0	0	0	0	0	0	0	4	0	6	6	1	10	1	1	1	1	1	0	1	0	0	0	1	1	1	0	0	0	1	0	0	1	3	1	2	3	0
16	1	1	1	0	4	0	0	0	0	0	0	0	0	0	1	0	0	1	4	0	6	6	1	10	1	2	2	1	1	1	1	1	1	0	1	1	1	1	1	1	1	0	0	0	0	0	0	0	0
17	1	1	1	1	4	1	1	0	0	0	0	0	1	0	0	0	0	1	4	0	1	0	2	3	3	1	1	1	1	1	1	1	1	0	1	1	1	1	1	1	1	1	1	1	2	1	3	3	1
18	1	1	1	1	2	1	0	0	0	0	0	0	0	0	0	1	1	0	4	0	5	5	1	20	2	1	1	1	1	1	1	1	1	0	1	1	1	1	1	1	1	1	1	1	3	1	2	3	1
19	1	1	1	1	2	0	0	1	1	0	0	0	0	0	0	1	0	0	5	0	3	3	1	22	2	1	1	1	1	1	1	1	1	0	1	1	1	1	1	1	1	1	1	1	2	1	2	3	1
20	1	1	1	1	1	0	0	0	1	0	0	0	0	0	0	1	0	0	5	0	7	6	1	8	3	1	1	1	1	1	1	1	1	0	1	1	1	1	1	1	1	1	1	1	3	1	2	3	1
21	0	99	0	1	2	0	0	0	0	0	0	0	1	1	0	0	0	0	5	0	5	4	1	7	3	1	1	0	0	1	0	0	0	0	0	0	0	1	0	0	0	0	0	0	0	0	0	0	1
22	0	99	0	1	2	0	1	1	1	0	0	0	0	0	0	1	0	0	5	0	3	2	1	7	3	1	1	1	1	1	1	1	1	0	1	1	1	1	1	1	1	1	1	1	2	0	0	0	1
23	1	1	1	1	2	0	1	0	1	0	0	0	0	1	0	0	0	0	5	0	6	6	1	18	2	1	3	1	1	1	1	1	1	0	1	1	1	1	1	1	1	1	1	1	2	1	3	3	1
24	0	99	0	1	4	1	1	0	0	0	0	0	0	0	1	0	0	1	5	0	1	0	2	1	3	1	1	0	0	1	0	0	0	0	0	0	1	1	1	0	0	0	0	0	0	0	0	0	1
25	1	0	0	1	2	1	0	0	0	1	1	1	0	1	0	0	0	1	6	0	2	2	1	20	2	1	1	0	1	0	1	0	0	0	0	1	1	0	0	0	1	0	0	1	2	1	3	3	0
26	0	99	0	0	4	0	0	0	0	0	0	0	0	0	0	0	0	1	6	0	4	4	1	17	2	3	5	0	0	0	1	0	0	1	0	0	0	0	0	0	1	0	0	0	0	0	0	0	0
27	1	0	0	1	1	0	1	0	0	0	0	1	0	0	0	0	0	0	6	0	6	6	1	15	1	3	3	0	0	0	1	0	0	0	1	1	1	1	1	1	1	1	1	1	2	1	3	3	1
28	1	0	0	0	2	0	0	0	1	0	0	1	0	0	0	0	0	0	6	0	3	3	1	10	1	1	2	0	1	0	0	0	0	0	0	1	1	0	0	0	0	0	0	1	2	1	2	3	1
29	0	99	0	0	4	0	0	0	0	0	0	0	0	0	1	0	0	1	6	0	3	3	1	14	1	1	2	0	1	0	1	0	0	0	0	0	1	0	0	0	1	0	0	0	0	0	0	0	0
30	0	99	0	1	4	1	1	0	0	0	0	0	0	0	0	0	0	1	6	0	4	4	1	14	1	1	1	1	0	0	1	0	0	0	1	1	1	0	0	0	1	0	0	1	1	1	2	3	0
31	1	1	1	0	1	0	0	1	0	1	0	0	0	0	0	0	0	0	6	0	4	4	1	13	1	1	2	1	1	1	1	1	1	0	1	1	1	1	1	1	1	1	1	1	1	1	2	3	1
32	1	1	1	1	4	1	1	0	0	1	0	0	0	0	0	0	0	1	6	0	4	4	1	12	1	1	4	1	1	1	1	1	1	0	1	1	1	1	1	1	1	1	1	1	3	1	3	3	1
33	0	99	0	0	4	0	0	0	0	0	0	0	0	0	0	0	0	1	6	0	2	2	1	10	1	1	3	0	1	1	0	0	0	0	0	1	1	1	1	0	0	0	0	0	0	1	2	3	1
34	0	99	0	1	4	1	1	0	1	0	0	0	0	0	0	0	0	1	6	0	5	4	1	1	3	1	1	1	0	0	0	0	0	0	1	1	1	0	0	0	0	0	0	1	3	1	2	3	0
35	0	99	0	1	2	0	0	0	0	0	0	0	0	1	1	0	0	0	6	0	6	6	1	22	2	1	1	1	1	0	0	0	0	0	0	1	1	0	0	0	1	0	0	1	2	1	3	3	1
37	1	0	0	1	1	0	1	0	1	0	1	0	0	0	0	0	0	0	7	0	4	4	1	12	1	2	4	0	0	0	1	0	0	0	1	1	1	1	1	1	1	1	1	1	1	1	2	3	1
38	0	99	0	0	2	0	0	0	0	0	0	0	1	0	0	0	0	0	7	0	4	4	1	12	1	3	5	0	0	0	1	0	0	0	0	0	0	0	0	0	1	0	0	0	0	0	0	0	0
39	1	1	1	1	4	0	1	0	1	0	0	0	0	0	0	0	0	0	7	0	7	7	2	23	2	2	3	1	1	1	1	1	1	0	1	1	1	1	1	1	1	1	1	1	2	1	2	3	1
40	0	99	0	0	2	0	0	0	0	0	0	0	0	0	0	0	0	0	7	0	3	3	1	12	1	3	5	0	0	0	1	0	0	0	0	0	0	0	0	0	0	0	0	0	0	0	0	0	0
41	0	99	0	0	4	0	0	0	0	0	0	0	1	0	0	0	0	1	7	0	4	4	1	12	1	3	5	0	0	0	1	0	0	0	0	0	0	0	0	0	1	0	0	0	0	0	0	0	0
42	1	1	1	1	4	1	1	0	0	0	0	0	0	0	0	0	0	0	7	0	6	5	1	6	3	1	1	1	1	1	1	1	1	0	1	1	1	1	1	1	1	1	1	1	2	1	2	3	1
43	1	0	0	1	1	0	1	0	1	0	1	0	0	0	0	0	0	0	7	0	6	6	1	16	1	1	1	1	1	1	1	0	0	0	1	1	1	1	1	1	1	1	1	1	2	1	3	3	1
44	0	99	0	1	2	0	0	1	0	0	1	0	0	0	1	0	0	0	7	0	6	5	1	5	3	1	1	0	0	1	1	0	0	0	0	0	1	1	0	0	1	0	0	1	3	1	3	3	1
45	0	99	0	0	4	0	0	0	0	0	0	0	0	0	1	0	0	1	7	0	6	6	1	11	1	2	2	0	0	1	1	0	0	0	0	0	0	0	0	0	1	0	0	0	0	1	3	3	1
46	0	99	0	0	4	0	0	0	0	0	0	0	0	0	1	0	0	1	7	0	5	4	1	0	2	3	5	0	0	0	0	0	0	0	0	0	0	0	0	0	0	0	0	0	0	0	0	0	0
47	1	0	0	1	4	0	0	0	0	1	0	0	1	0	0	1	0	1	7	0	2	2	1	13	1	1	3	1	1	1	1	0	0	0	1	1	1	1	1	1	1	1	1	1	2	1	3	3	1
48	0	99	0	0	4	0	0	0	1	0	0	1	0	0	1	0	0	1	7	0	2	2	1	13	1	1	5	0	0	0	0	0	0	0	0	0	0	0	0	0	0	0	0	0	0	0	0	0	0
49	1	0	0	1	1	0	0	0	1	0	0	0	0	0	0	0	0	0	7	0	2	2	1	17	2	1	3	1	1	0	0	0	0	0	1	1	1	1	1	1	1	0	0	1	2	1	3	3	0
50	1	0	0	0	4	0	0	0	1	0	0	0	1	0	0	0	0	0	8	0	2	1	2	8	3	2	5	0	0	0	1	0	0	0	0	0	0	1	0	0	1	0	0	0	0	0	0	0	0
51	1	1	1	1	4	1	1	0	0	0	0	0	1	0	0	0	0	0	8	0	3	3	1	17	2	2	1	1	1	1	1	1	1	0	1	1	1	1	1	1	1	1	1	1	3	1	0	0	0
52	1	1	1	1	4	1	1	1	1	0	1	0	0	1	0	0	0	0	8	0	4	4	1	18	2	2	1	1	1	1	1	1	1	0	1	1	1	1	1	1	1	1	1	1	2	1	3	3	1
53	1	0	0	1	4	1	0	0	0	0	0	0	0	0	0	0	0	0	8	0	4	4	1	20	2	2	1	1	1	0	1	0	0	0	1	1	1	0	0	0	0	0	0	1	2	1	2	3	0
54	1	1	1	1	1	0	1	0	1	0	1	0	1	0	0	1	0	0	8	0	6	6	1	13	1	2	1	1	1	1	1	1	1	0	1	1	1	1	1	1	1	1	1	1	2	1	3	3	1
55	1	1	1	0	1	0	0	0	1	1	0	0	0	0	0	0	0	0	8	0	6	5	1	6	3	1	2	1	1	1	1	1	1	0	1	1	1	1	1	1	1	1	1	1	2	1	3	3	1
56	0	99	0	1	2	0	0	1	0	0	0	1	0	0	0	0	0	0	9	0	4	3	1	3	3	2	1	0	1	0	1	0	0	0	0	1	1	0	0	0	1	0	0	0	0	1	3	3	1
57	1	0	0	1	4	1	1	0	0	0	0	0	0	0	1	0	0	1	9	0	4	4	1	22	2	2	1	0	0	1	0	0	0	0	0	1	1	1	1	0	1	0	0	1	3	1	2	3	1
58	0	99	0	0	4	0	0	0	0	0	0	0	1	0	0	0	0	0	9	0	6	6	1	9	1	2	5	0	1	1	1	0	0	0	0	0	0	1	1	1	1	0	0	0	0	1	1	1	1
59	1	1	1	1	1	0	0	0	1	0	1	1	0	0	0	0	0	0	9	0	1	1	2	20	2	3	3	1	1	1	1	1	1	0	0	1	1	1	1	1	1	1	1	1	2	1	2	3	1
60	0	99	0	0	4	0	0	0	0	0	0	0	0	0	0	0	0	0	9	0	4	4	1	17	2	2	1	0	0	0	0	0	0	0	0	0	0	0	0	0	0	0	0	0	0	0	0	0	0
61	1	1	1	1	1	1	1	0	1	1	0	0	0	0	0	0	0	0	10	0	2	1	1	3	3	1	1	1	1	1	1	1	1	0	1	1	1	1	1	1	1	1	1	1	2	1	2	3	1
62	1	1	1	1	4	0	0	0	0	0	0	0	1	0	0	0	1	0	10	0	5	4	1	5	3	1	1	1	1	1	1	1	1	0	1	1	1	1	1	1	1	1	1	1	2	1	2	3	1
63	1	0	0	1	4	1	0	1	0	0	0	0	0	0	0	0	0	0	10	0	1	0	2	0	2	1	1	0	1	0	0	0	0	0	1	1	1	1	1	0	1	0	0	1	2	1	2	3	0
64	0	99	0	1	1	1	1	0	0	0	0	0	0	0	0	0	0	0	11	1	7	7	2	22	2	1	1	0	1	0	1	0	0	0	0	1	0	0	1	0	1	0	0	0	0	0	0	0	1
65	1	0	0	1	4	1	0	1	1	1	0	0	0	0	0	0	0	1	11	0	5	5	1	16	1	2	1	0	1	0	0	0	0	0	0	0	1	0	0	0	0	0	0	1	3	1	2	3	0
66	1	1	1	1	4	0	1	0	1	0	0	0	0	0	0	0	0	0	11	0	3	3	1	23	2	2	1	1	1	1	1	1	1	0	1	1	1	1	1	1	1	1	1	1	2	1	2	3	1
67	0	99	0	0	4	0	0	0	0	0	0	0	0	0	0	1	0	0	11	0	6	6	1	12	1	2	2	0	0	1	0	0	0	0	0	0	0	1	0	0	0	0	0	0	0	0	0	0	0
68	1	1	1	1	1	0	1	0	0	0	0	0	0	1	0	0	0	0	11	0	6	6	1	18	2	1	1	1	1	1	1	1	1	0	1	1	1	1	1	1	1	1	1	1	2	1	2	3	1
69	1	0	0	0	2	0	0	0	0	1	0	0	0	1	0	0	0	0	11	0	2	1	2	8	3	3	2	0	1	0	0	0	0	0	0	1	1	0	0	0	0	0	0	0	0	1	1	1	0
71	0	99	0	0	4	0	0	0	1	1	1	0	1	1	1	0	0	0	12	0	5	5	1	9	1	3	5	0	0	0	1	0	0	0	0	0	0	0	0	0	0	0	0	0	0	0	0	0	1
72	0	99	0	0	2	0	0	0	0	1	0	0	0	1	0	0	0	0	12	0	5	5	1	16	1	3	5	0	1	0	0	0	0	0	0	0	1	0	0	0	0	0	0	0	0	0	0	0	0
73	0	99	0	0	2	0	0	0	1	0	0	0	0	0	0	0	0	0	12	0	5	5	1	13	1	3	5	1	1	0	0	0	0	0	1	1	0	0	0	0	0	0	0	0	0	0	0	0	0
74	1	0	0	1	4	0	1	0	1	1	0	0	0	0	0	0	0	1	12	0	5	5	1	9	1	1	1	1	1	0	0	0	0	0	0	1	1	0	0	0	0	0	0	1	2	1	3	3	0
75	0	99	0	0	4	0	0	1	0	0	0	0	0	0	0	0	0	1	1	0	4	4	1	21	2	2	2	1	1	1	1	1	1	0	0	1	1	1	1	1	1	1	1	1	2	1	3	3	1
76	0	99	0	0	1	0	0	0	0	0	1	0	0	0	0	0	0	0	1	0	6	6	1	14	1	3	5	0	0	0	0	0	0	0	0	0	0	0	0	0	0	0	0	0	0	0	0	0	0
77	1	1	1	1	2	1	1		0	0	0	0	0	0	1	0	1	0	1	0	7	7	2	9	1	3	1	1	1	1	1	1	1	0	1	1	1	1	1	0	1	1	1	1	2	1	2	3	0
78	1	1	1	0	1	0	0	0	0	0	0	0	0	0	0	0	0	0	1	0	2	2	1	11	1	2	2	1	1	1	1	1	1	0	0	1	1	1	1	1	1	1	1	1	2	1	2	3	1
79	0	99	0	1	2	0	1	1	0	0	0	0	0	0	0	0	1	0	1	0	6	6	1	11	1	1	1	0	1	0	0	0	0	0	0	1	1	0	0	0	0	0	0	0	0	0	0	0	0
80	1	1	1	1	2	0	1	0	0	0	0	0	0	0	0	0	0	0	1	0	1	1	2	20	2	3	1	1	1	1	1	1	1	0	0	1	1	1	1	1	1	1	1	1	2	1	2	3	1
81	1	1	1	0	4	0	0	0	0	0	0	0	0	0	0	0	0	1	1	0	3	3	1	13	1	3	5	1	1	1	1	1	1	0	0	1	1	1	1	1	1	1	1	0	0	1	2	3	1
82	1	0	0	1	1	1	1	0	1	0	0	0	0	0	0	0	0	0	1	0	4	3	1	4	3	2	1	0	1	1	1	0	1	0	1	0	0	0	1	1	1	0	1	1	2	1	1	1	0
83	0	99	0	0	2	0	0	1	0	1	0	0	0	0	1	0	1	0	1	0	4	4	1	16	1	1	2	0	0	1	1	0	0	0	0	0	0	1	1	0	1	0	0	0	0	0	0	0	1
84	1	1	1	1	1	0	0	0	1	0	0	0	0	0	0	0	0	0	2	0	4	4	1	15	1	3	3	1	1	1	1	1	1	0	0	1	0	1	1	1	1	1	1	0	0	1	2	3	1
85	1	0	0	1	4	0	1	0	0	0	0	0	0	0	0	0	0	0	2	0	1	1	2	19	2	1	4	1	1	1	0	0	0	0	1	1	1	1	1	0	0	0	0	1	3	1	2	3	1
86	0	99	0	1	4	0	0	0	0	0	0	0	0	0	1	0	0	1	2	0	3	2	1	8	3	1	1	0	1	1	1	0	1	0	0	0	0	0	1	0	1	0	0	1	3	1	2	3	0
87	1	1	1	1	4	0	0	0	0	0	0	0	0	0	1	0	0	1	2	0	3	3	1	9	1	1	3	1	1	1	1	1	1	0	0	1	1	1	1	1	1	1	1	1	3	1	2	3	1
88	1	0	0	0	4	0	0	1	0	0	0	0	0	0	0	1	0	1	2	0	4	4	1	22	2	1	2	0	0	1	1	0	0	0	0	0	0	1	0	1	1	1	0	1	2	1	2	3	1
89	0	99	0	1	2	0	0	0	1	0	0	0	0	0	0	0	0	0	2	0	5	5	1	19	2	2	1	1	1	0	0	0	0	0	1	1	1	0	0	0	0	0	0	1	2	1	2	3	0
90	0	99	0	1	4	0	0	0	0	0	0	0	0	0	0	0	0	0	2	0	7	6	1	0	2	1	1	0	0	1	1	0	0	0	0	0	0	1	1	0	1	0	0	0	0	1	1	1	1
91	1	1	1	1	1	0	0	0	1	1	1	0	0	0	0	0	0	0	2	0	5	5	1	16	1	1	3	1	1	1	1	1	1	0	0	1	1	1	1	1	1	1	1	1	2	1	3	3	1
92	1	0	0	1	4	1	0	0	0	0	0	0	0	0	0	0	0	0	3	0	6	6	1	17	2	1	1	0	0	1	1	0	0	0	0	0	0	1	1	0	1	0	0	0	0	0	0	0	1
94	1	1	1	1	1	1	1	0	1	0	0	0	0	0	0	0	0	0	3	0	1	1	2	12	1	1	1	1	1	1	1	1	1	0	1	1	1	1	1	1	1	1	1	0	0	1	2	3	1
95	0	99	0	0	1	1	0	0	0	0	0	0	0	0	1	0	0	1	3	0	5	5	1	12	1	2	2	0	0	0	0	0	0	0	0	0	0	0	0	0	0	0	0	0	0	0	0	0	0
96	0	99	0	0	2	0	0	0	0	0	0	0	0	0	0	0	0	0	4	0	5	5	1	15	1	3	5	0	0	0	1	0	0	0	0	0	0	1	0	0	1	0	0	0	0	0	0	0	0
97	1	0	0	1	4	1	1	0	0	0	0	1	0	0	0	0	0	1	4	0	7	6	1	3	3	1	1	1	1	0	0	0	0	0	1	1	1	0	0	0	0	0	0	1	2	1	2	3	1
98	1	0	0	1	2	0	1	0	1	0	0	0	0	1	0	1	1	0	4	0	3	2	1	6	3	2	1	0	1	1	1	0	0	0	1	1	1	0	0	0	1	0	0	1	2	1	2	3	0
99	0	99	0	1	2	0	0	0	0	0	0	0	0	0	0	1	0	0	4	0	4	4	1	20	2	1	1	0	1	0	0	0	0	0	0	1	0	0	0	0	0	0	0	1	2	1	3	3	0
100	1	0	0	1	4	1	1	0	0	1	0	0	0	0	0	0	0	1	4	0	4	4	1	22	2	1	1	0	1	1	0	0	0	0	0	1	1	0	0	0	0	0	0	1	2	1	3	3	0
101	1	0	0	1	2	0	1	0	0	0	0	0	0	0	1	0	1	0	4	0	6	6	1	10	1	1	1	0	1	1	1	0	0	0	0	0	0	1	0	0	0	0	0	1	3	1	2	3	1
102	1	0	0	1	1	0	1	0	0	0	0	0	0	0	0	0	0	0	4	0	3	3	1	17	2	1	3	0	1	0	0	0	0	0	0	0	1	0	0	0	0	0	0	1	2	1	3	3	0
103	0	99	0	0	2	0	0	0	0	0	0	0	0	0	0	0	0	0	4	0	4	4	1	11	1	3	5	0	0	0	1	0	0	0	0	0	0	0	0	0	1	0	0	0	0	1	1	1	1
104	0	99	0	0	4	0	0	0	0	0	0	0	0	0	0	0	0	0	4	0	5	5	1	16	1	1	2	0	1	0	1	0	0	0	0	0	0	0	0	0	1	0	0	0	0	1	1	1	1
105	1	1	1	1	4	1	1	1	0	0	1	1	0	0	0	0	0	1	4	0	3	2	1	4	3	1	1	1	1	1	1	1	1	0	1	1	1	1	1	0	1	1	1	1	2	1	2	3	1
106	0	99	0	1	4	1	1	0	0	0	0	1	0	0	0	0	0	0	4	0	4	4	1	17	2	1	1	0	1	1	1	0	0	0	0	1	1	1	0	0	1	0	0	1	2	1	3	3	1
107	0	99	0	0	4	0	0	0	0	0	0	0	0	0	0	0	0	0	5	0	4	4	1	17	2	3	5	0	0	0	1	0	0	0	0	0	0	0	0	0	1	0	0	0	0	0	0	0	0
108	0	99	0	1	4	1	0	0	0	0	0	0	0	0	0	0	0	0	5	0	6	6	1	15	1	1	4	0	0	1	0	0	0	0	0	0	0	1	0	0	0	0	0	0	0	1	1	1	1
109	0	99	0	0	2	0	0	0	0	0	0	0	0	0	0	0	0	0	5	0	6	6	1	16	1	3	5	0	0	1	0	0	1	0	0	0	0	1	0	0	0	0	0	0	0	0	0	0	1
110	1	1	1	0	4	0	0	1	0	0	0	0	0	0	0	0	0	0	5	0	1	1	2	13	1	3	5	1	1	1	1	1	1	0	0	0	0	0	0	0	0	1	1	0	0	0	0	0	0
111	1	1	1	1	4	1	1	0	1	0	0	0	0	0	0	0	0	0	5	0	3	3	1	10	1	2	1	1	1	1	1	1	1	0	0	0	0	1	0	0	0	0	0	0	0	0	0	0	1
112	1	0	0	1	4	1	1	1	0	0	1	0	0	0	0	0	0	0	5	0	3	3	1	21	2	1	1	0	1	0	0	0	0	0	1	1	1	0	0	0	0	0	0	1	2	1	2	3	0
113	0	99	0	1	4	1	1	0	0	0	0	0	0	0	0	0	0	0	5	0	7	6	1	7	3	2	1	0	0	1	1	0	0	0	0	0	0	1	0	0	1	0	0	1	2	1	2	3	1
114	1	1	1	1	2	0	1	0	0	0	0	0	0	0	0	0	0	1	5	0	7	7	2	13	1	1	1	1	1	1	1	1	0	0	0	1	1	1	1	0	1	0	0	1	2	1	2	3	1
115	1	1	1	1	4	0	1	0	1	0	0	0	0	0	1	0	1	0	5	0	3	3	1	22	2	1	1	1	1	1	1	1	1	0	1	1	1	1	1	1	1	1	1	1	2	1	2	3	1
116	1	1	1	1	1	0	1	0	1	0	0	0	0	0	0	0	0	0	5	0	5	5	1	16	1	1	3	1	1	1	1	1	0	0	0	0	0	1	1	0	1	1	0	1	2	1	2	3	1
117	0	99	0	1	4	1	0	1	1	0	1	0	0	0	1	0	0	0	5	0	6	6	1	16	1	1	1	1	1	1	1	1	1	0	1	1	1	1	1	1	1	1	1	0	0	1	3	3	1
118	0	99	0	0	4	0	0	0	0	0	0	0	0	0	0	0	0	0	6	0	4	4	1	18	2	3	5	0	0	0	0	0	0	0	0	0	0	0	0	0	0	0	0	0	0	0	0	0	0
119	1	0	0	1	4	1	1	1	0	0	0	0	0	0	0	0	0	0	6	0	5	5	1	22	2	1	1	0	1	1	0	0	0	0	0	1	1	1	1	0	1	0	0	1	2	1	3	3	1
120	0	99	0	0	1	0	0	0	0	0	0	0	0	0	0	1	0	0	6	0	6	6	1	11	1	3	3	0	0	0	1	0	0	0	0	0	0	0	0	0	1	0	0	0	0	0	0	0	0
121	1	1	1	1	2	0	1	0	1	0	1	0	0	0	0	1	0	0	6	0	2	1	2	4	3	2	1	1	1	1	1	1	1	0	1	1	1	1	1	1	1	1	1	1	2	1	2	3	1
122	0	99	0	0	4	0	0	0	0	0	0	0	1	0	0	0	0	1	6	0	2	2	1	9	1	3	3	0	0	0	1	0	0	0	0	0	0	0	0	0	1	0	0	0	0	0	0	0	0
123	1	0	0	1	4	0	1	0	0	0	0	0	0	0	0	0	0	1	6	0	1	1	2	20	2	2	1	0	0	1	1	0	0	0	0	0	0	1	1	0	1	0	0	0	0	1	1	1	1
124	1	0	0	1	4	0	1	0	0	0	0	1	0	1	0	0	0	0	6	0	2	2	1	12	1	1	1	0	0	1	1	0	0	0	0	0	0	1	0	0	1	0	0	0	0	0	0	0	1
125	0	99	0	0	2	0	0	0	0	0	0	0	0	0	0	0	0	0	6	0	3	3	1	10	1	1	3	0	1	1	0	0	0	0	0	1	1	1	0	0	1	0	0	1	0	1	2	3	0
126	1	1	1	0	1	0	0	0	0	0	0	0	0	0	0	1	0	0	6	0	5	5	1	15	1	3	5	1	1	1	1	1	1	0	1	1	1	1	1	1	1	1	1	1	2	1	3	3	1
127	1	0	0	1	4	0	1	0	1	0	0	0	0	0	0	0	0	0	7	0	6	6	1	12	1	2	1	1	1	0	0	0	0	0	1	0	1	0	0	0	0	0	0	1	2	1	3	3	0
128	0	99	0	1	4	0	0	0	0	0	0	0	1	0	0	0	0	0	7	0	6	6	1	15	1	1	5	0	1	0	1	0	0	0	0	0	0	0	0	0	1	0	0	1	1	0	0	0	0
129	0	99	0	1	4	0	0	0	0	1	0	0	0	0	0	0	0	0	7	1	2	1	2	8	3	2	1	0	0	0	1	0	0	0	0	0	0	0	0	0	1	0	0	0	0	0	0	0	0
130	0	99	0	0	2	0	0	0	0	0	0	0	1	0	0	0	0	0	7	0	4	4	1	11	1	3	5	1	0	0	0	0	0	0	1	0	1	0	0	0	0	0	0	1	1	1	1	1	0
131	0	99	0	1	4	0	1	0	0	0	0	0	0	0	0	1	0	0	7	0	6	5	1	2	3	2	1	0	0	1	0	0	0	0	0	1	1	1	1	0	0	0	1	1	2	1	2	3	1
132	1	0	0	1	1	0	1	0	0	0	0	0	0	0	0	1	0	0	7	0	2	2	1	13	1	1	3	1	0	0	1	0	0	0	1	1	1	1	1	1	1	1	1	1	2	1	3	3	1
133	0	99	0	1	2	0	0	1	0	0	0	1	0	0	0	0	0	1	7	0	3	3	1	15	1	1	1	1	1	1	0	0	0	0	1	1	1	1	1	0	0	0	0	0	0	1	1	1	1
134	0	99	0	1	4	0	0	1	0	0	0	0	0	0	0	1	0	1	7	0	3	3	1	17	2	1	1	1	1	0	0	0	0	0	1	1	1	0	0	0	0	0	0	0	0	1	2	3	0
135	0	99	0	0	4	0	0	0	0	0	0	0	0	0	0	0	0	0	7	0	4	4	1	14	1	3	2	0	0	0	0	0	0	0	0	0	0	0	0	0	0	0	0	0	0	0	0	0	0
136	0	99	0	0	4	0	0	0	0	0	0	0	1	0	0	0	0	0	7	0	6	6	1	15	1	3	5	0	0	0	0	0	0	0	0	0	0	0	0	0	0	0	0	0	0	0	0	0	0
137	1	1	1	1	1	1	1	0	0	0	0	0	0	0	0	0	0	0	7	0	6	6	1	22	2	1	4	1	1	1	1	1	1	0	0	0	0	1	0	0	0	0	0	0	0	0	0	0	1
138	1	1	1	1	4	0	1	0	0	1	0	0	0	0	1	0	0	1	7	0	1	1	2	14	1	2	1	1	1	1	1	1	1	0	1	1	1	1	1	1	1	1	1	1	2	1	2	3	1
139	0	99	0	0	4	0	0	0	0	1	0	0	0	0	0	0	0	1	7	0	3	3	1	10	1	1	3	0	1	0	0	0	0	0	0	0	1	0	0	0	0	0	0	0	0	1	0	0	0
140	0	99	0	1	4	1	1	0	1	1	1	0	0	0	0	0	0	0	8	0	6	6	1	9	1	1	1	1	1	1	1	1	1	0	0	0	0	1	1	1	1	0	0	1	2	1	3	3	1
141	1	0	0	0	4	0	0	1	0	0	0	0	1	0	0	0	0	0	8	0	6	6	1	17	2	2	5	1	1	1	1	0	0	0	1	0	1	0	0	0	0	0	0	1	2	1	3	3	1
142	1	1	1	1	4	0	1	0	1	0	0	0	0	0	0	0	0	0	8	0	1	1	2	19	2	2	1	1	1	1	1	1	1	0	1	1	1	1	1	1	1	1	1	1	2	1	2	3	1
143	0	99	0	0	4	0	0	0	0	0	0	0	0	0	1	0	0	0	8	0	3	3	1	14	1	3	5	0	0	0	0	0	0	1	0	0	0	0	0	0	0	0	0	0	0	0	0	0	1
144	0	99	0	0	4	0	0	0	0	0	0	0	0	0	0	0	0	0	8	0	4	4	1	13	1	3	5	0	0	0	1	0	0	0	0	0	0	0	0	0	0	0	0	0	0	0	0	0	1
145	0	99	0	1	2	1	1	0	0	0	0	0	0	1	0	0	0	0	8	0	5	5	1	22	2	1	1	0	1	0	1	0	0	0	0	0	0	0	0	0	0	0	0	0	0	0	0	0	0
146	0	99	0	0	4	0	0	0	0	0	0	0	1	0	0	0	0	0	8	0	6	6	1	12	1	3	5	0	0	0	1	0	0	0	0	0	0	0	0	0	1	0	0	0	0	0	0	0	0
147	0	99	0	1	4	0	1	1	1	1	1	0	0	0	0	0	0	0	8	0	7	7	2	19	2	2	1	0	1	0	0	0	0	0	1	0	1	0	0	0	0	0	0	1	1	1	1	1	0
148	1	0	0	1	2	0	1	0	0	0	0	1	0	0	0	1	0	0	8	0	2	2	1	14	1	1	1	0	0	1	1	0	0	0	0	1	1	1	1	0	1	0	0	1	2	1	3	3	1
149	1	0	0	1	2	1	0	0	0	0	0	0	0	1	0	0	0	0	8	0	4	3	1	7	3	1	1	0	1	0	1	0	0	0	1	0	1	0	0	0	1	0	0	1	2	1	3	3	0
150	1	1	1	1	4	1	1	0	1	0	0	0	0	0	0	1	0	0	8	0	7	7	2	19	2	1	5	1	1	1	1	1	1	0	1	1	1	1	1	1	1	1	1	1	2	1	3	3	1
151	1	0	0	1	4	1	1	0	0	0	0	0	1	0	0	0	0	0	8	0	4	4	1	18	2	1	1	1	0	0	1	0	0	0	1	0	0	0	0	0	0	0	0	1	2	1	3	3	0
152	0	99	0	1	4	1	1	0	0	0	0	0	0	0	1	0	0	1	8	0	7	6	1	4	3	1	1	0	0	1	0	0	0	0	1	1	1	1	1	1	1	0	0	1	1	1	3	3	1
153	1	0	0	1	4	1	1	0	0	0	0	0	1	0	0	0	0	0	9	0	4	4	1	12	1	2	1	1	0	0	0	0	0	0	1	0	0	0	0	0	0	0	0	1	2	1	2	3	1
154	0	99	0	0	2	0	0	0	0	1	0	0	0	0	0	0	0	0	9	0	3	3	1	11	1	2	2	0	0	0	0	0	0	1	0	0	0	1	0	0	1	0	0	0	0	0	0	0	0
155	0	99	0	0	1	0	0	0	0	0	0	0	0	0	0	0	0	0	9	0	3	3	1	10	1	2	5	0	0	1	0	0	0	0	0	0	0	0	1	1	0	0	0	0	0	0	0	0	1
156	0	99	0	1	4	1	1	0	0	0	0	0	0	0	0	0	0	1	9	0	4	4	1	14	1	1	1	0	0	1	1	0	0	0	0	0	0	1	1	0	1	0	0	1	2	1	2	3	1
157	1	1	1	1	2	0	1	0	0	0	0	0	1	0	0	0	0	0	9	0	1	1	2	12	1	2	1	1	1	1	1	1	1	0	1	1	1	1	1	1	1	1	1	1	3	1	3	3	0
158	0	99	0	0	2	0	0	0	0	1	0	0	0	0	0	0	0	0	9	0	3	3	1	13	1	3	5	0	1	0	0	0	0	0	0	0	0	0	0	0	0	0	0	0	0	0	0	0	1
159	0	99	0	0	4	0	0	0	0	0	0	0	0	0	0	0	0	0	9	0	6	6	1	11	1	2	5	0	1	0	0	0	0	0	0	1	0	0	0	0	0	0	0	0	0	0	0	0	0
160	0	99	0	0	4	0	0	0	0	0	0	0	1	0	0	0	0	0	10	0	4	4	1	14	1	3	5	0	0	0	1	0	0	0	0	0	0	0	0	0	1	0	0	0	0	0	0	0	0
161	0	99	0	0	1	0	0	0	0	0	0	0	0	0	0	0	0	0	10	0	2	2	1	11	1	3	5	0	0	0	0	0	0	0	0	0	0	1	0	0	0	0	0	0	0	0	0	0	0
162	0	99	0	1	1	1	0	0	0	0	0	0	0	0	0	0	0	0	10	0	7	7	2	14	1	3	5	1	1	0	0	0	0	0	1	1	0	0	0	0	0	0	0	1	1	1	1	1	0
163	1	1	1	1	4	1	1	1	0	0	0	0	1	0	0	0	0	0	10	0	7	7	2	22	2	2	1	1	1	1	1	1	1	0	1	1	1	1	1	1	1	1	1	1	2	1	2	3	1
164	0	99	0	0	4	0	0	0	0	0	0	0	0	0	0	0	1	0	10	0	4	4	1	16	1	1	2	0	0	0	0	0	0	1	0	0	0	0	0	0	0	0	0	0	0	0	0	0	0
165	1	1	1	1	4	1	1	0	0	0	0	0	0	0	0	0	0	1	10	0	2	1	2	5	3	2	1	1	1	1	1	1	1	0	1	1	1	1	1	1	1	1	1	0	0	1	2	3	1
166	1	0	0	1	4	1	1	1	0	1	0	0	0	0	0	0	0	0	10	0	5	5	1	10	1	2	1	1	1	0	0	0	0	0	1	1	1	0	0	0	0	0	0	1	2	1	3	3	1
167	0	99	0	0	4	0	0	0	0	0	0	0	0	0	0	0	0	0	10	0	3	3	1	17	2	3	5	0	1	0	1	0	0	0	0	0	0	0	0	0	0	0	0	0	0	0	0	0	0
168	0	99	0	0	4	0	0	0	0	0	0	0	0	0	1	0	0	0	11	0	4	4	1	12	1	1	2	1	1	0	0	0	0	0	0	0	0	0	0	0	0	0	0	0	0	0	0	0	0
169	0	99	0	0	2	0	0	0	0	0	0	0	0	0	0	0	0	0	11	0	5	5	1	17	2	1	2	0	1	0	0	0	0	0	0	0	0	0	0	0	0	0	0	0	0	1	1	1	0
170	1	1	1	1	1	0	0	0	0	0	0	0	0	0	1	0	0	0	11	0	1	0	2	6	3	2	1	1	1	1	1	1	1	0	1	1	1	1	1	1	1	1	1	1	2	1	2	3	1
171	1	0	0	1	2	0	1	0	1	0	0	0	0	1	0	1	0	0	11	0	1	1	2	20	2	2	1	0	0	1	1	0	0	0	0	0	0	0	0	0	1	0	0	1	2	1	3	3	0
172	0	99	0	1	4	1	1	0	0	0	0	0	0	0	0	0	0	0	11	0	3	3	1	12	1	1	1	1	0	0	0	0	1	0	1	1	1	0	0	0	0	0	0	1	1	1	2	3	0
173	1	0	0	1	4	1	1	0	0	0	1	0	0	0	0	0	0	0	11	0	1	1	2	21	2	2	1	0	1	0	0	0	0	0	0	1	1	0	0	0	0	0	0	0	0	1	1	1	0
174	0	99	0	0	2	0	0	0	0	0	0	0	0	1	1	0	0	0	11	0	3	3	1	11	1	3	5	0	0	0	1	0	0	0	0	0	0	0	0	0	0	0	0	0	0	0	0	0	1
175	1	0	0	1	2	0	1	1	0	0	0	1	0	0	0	1	0	0	11	0	5	5	1	19	2	2	1	1	1	0	0	0	0	0	0	1	1	0	1	0	0	0	0	1	2	1	2	3	0
176	1	1	1	1	1	0	1	0	1	0	0	0	0	0	0	1	0	0	12	0	1	1	2	12	1	1	3	1	1	1	1	1	1	0	1	1	1	1	1	1	1	1	1	1	2	1	3	3	1
177	0	99	0	1	2	0	0	0	0	0	0	0	1	0	0	0	0	0	12	0	2	2	1	21	2	1	1	0	1	0	0	0	0	0	0	0	1	0	0	0	0	0	0	1	2	0	0	0	0
178	0	99	0	0	1	0	0	0	0	0	0	0	0	0	0	0	0	1	12	0	4	4	1	11	1	3	5	0	0	0	1	0	0	0	0	0	0	0	0	0	1	0	0	0	0	0	0	0	0
179	1	0	0	0	2	0	0	0	1	1	0	0	0	0	0	0	0	0	12	0	5	5	1	9	1	2	3	0	0	0	1	0	0	0	0	0	0	0	0	1	0	0	0	0	0	0	0	0	1
180	0	99	0	1	4	0	0	0	0	0	0	0	0	0	0	0	0	0	12	0	6	5	1	8	3	2	1	0	1	0	1	0	1	0	1	0	1	0	0	0	1	0	0	0	0	1	1	1	1
181	1	0	0	1	4	0	1	0	0	0	0	0	0	0	0	0	0	0	12	0	2	2	1	22	2	1	1	0	1	0	0	0	0	0	0	0	1	0	0	0	0	0	0	1	2	1	2	3	0
182	0	99	0	0	4	0	0	0	0	0	0	0	0	0	0	0	0	0	12	0	2	2	1	9	1	3	5	0	0	0	1	0	0	0	0	0	0	0	0	0	1	0	0	0	0	0	0	0	0
183	0	99	0	1	4	0	1	1	0	0	0	0	0	0	0	1	0	0	12	0	5	5	1	12	1	2	1	0	1	0	0	0	0	0	1	1	1	0	0	0	0	0	0	1	1	1	2	3	0
184	0	99	0	1	4	1	0	0	0	0	0	0	0	0	0	0	0	0	12	0	7	7	2	16	1	2	1	0	1	0	0	0	0	1	0	1	1	0	0	0	0	0	0	0	0	1	0	0	0
185	1	0	0	1	4	0	1	1	0	0	0	0	0	1	1	0	0	0	12	0	4	4	1	9	1	2	1	0	1	0	0	0	0	0	0	0	0	0	0	0	0	0	0	1	2	1	2	3	0
186	0	99	0	1	2	1	0	1	0	0	0	0	0	1	1	0	1	0	12	0	3	3	1	16	1	1	1	0	0	1	0	0	0	0	0	0	0	1	0	0	0	0	0	0	0	0	0	0	1
187	0	99	0	1	4	1	0	0	0	0	0	0	0	0	0	0	0	0	1	1	4	4	2	14	1	1	2	0	0	1	0	0	0	0	0	0	0	1	0	0	0	0	0	0	0	0	0	0	1
188	1	1	1	1	1	0	1	0	1	1	0	0	0	0	0	0	0	0	1	1	4	4	2	17	2	2	1	1	1	1	1	1	1	0	1	1	1	1	1	1	1	1	1	1	2	1	2	3	1
189	1	1	1	1	2	0	1	1	0	0	0	0	0	0	1	0	0	0	1	0	1	1	2	16	1	1	1	1	1	1	1	1	1	1	1	1	1	1	1	1	1	1	1	0	0	1	3	3	1
190	1	1	1	1	4	0	1	0	1	1	1	0	0	0	0	0	0	0	1	0	4	3	1	6	3	2	1	1	1	1	1	1	1	0	1	1	1	1	1	1	1	1	1	1	2	0	0	0	1
191	0	99	0	0	4	0	0	0	0	0	0	0	0	0	1	0	1	1	1	0	4	4	1	9	1	2	5	0	0	0	0	0	0	0	0	0	0	0	0	0	0	0	0	0	0	0	0	0	0
192	0	99	0	0	4	0	0	0	0	0	0	0	0	0	0	0	0	0	1	0	4	4	1	15	1	3	5	0	0	0	1	0	0	0	0	0	0	0	0	0	0	0	0	0	0	0	0	0	0
193	0	99	0	0	4	0	0	0	0	0	0	0	0	0	0	0	0	0	1	0	5	5	1	14	1	3	5	0	0	0	0	0	0	0	0	0	0	0	0	0	0	0	0	0	0	0	0	0	0
194	1	0	0	1	4	1	1	0	1	0	0	0	0	0	0	0	0	0	1	0	5	4	1	3	3	2	1	0	1	1	0	0	0	0	0	1	0	0	1	0	1	0	0	1	2	1	3	3	1
195	1	0	0	1	4	1	1	0	0	0	0	0	0	0	0	0	0	0	1	0	1	1	2	16	1	1	1	0	0	0	1	0	0	0	0	0	0	1	1	0	1	0	0	1	3	1	2	3	1
196	1	1	1	1	4	0	0	0	0	0	0	0	0	0	1	0	0	0	1	0	2	1	2	4	3	2	1	1	1	1	1	1	1	0	1	1	1	1	1	1	1	1	1	1	2	1	2	3	1
197	1	0	0	0	4	0	0	0	0	0	0	0	0	0	0	0	0	0	1	0	2	2	1	19	2	1	5	0	0	0	1	0	0	0	0	0	0	0	0	0	1	0	0	0	0	0	0	0	1
198	1	1	1	1	4	0	1	0	0	0	0	0	0	0	0	0	0	0	1	0	3	3	1	14	1	2	1	1	1	1	1	1	1	0	1	1	1	1	1	1	1	1	1	1	2	1	2	3	1
199	0	99	0	0	4	0	0	0	0	0	0	0	0	0	0	0	0	0	1	0	4	4	1	10	1	3	5	0	0	0	0	0	0	1	0	1	0	0	0	0	0	0	0	0	0	0	0	0	1
200	0	99	0	0	4	0	0	0	0	0	0	0	0	0	0	0	0	0	1	0	5	5	1	16	1	1	5	0	0	0	0	0	0	0	0	0	0	0	0	0	0	0	0	0	0	0	0	0	0
202	1	0	0	1	2	0	1	0	0	0	0	0	0	0	0	0	0	0	1	0	7	7	2	10	1	1	3	0	1	0	1	0	0	0	1	0	0	0	0	0	1	0	0	1	1	1	1	1	0
203	1	0	0	1	2	0	1	1	0	1	0	0	0	0	1	0	0	1	1	0	1	1	2	17	2	1	1	0	0	1	0	0	0	0	0	0	1	1	0	0	1	0	0	1	3	1	3	3	1
204	1	1	1	1	4	0	1	0	0	0	0	0	0	0	1	0	0	1	1	0	3	3	1	22	2	2	1	1	1	1	1	1	1	0	1	1	1	1	1	1	1	1	1	1	2	1	2	3	1
205	1	1	1	1	1	0	0	0	0	0	0	0	0	0	0	0	0	0	1	0	4	4	1	17	2	2	1	1	1	1	1	1	1	0	1	1	1	1	1	1	1	1	1	1	2	1	3	3	1
206	0	99	0	0	2	0	0	0	0	0	0	0	0	0	0	0	0	0	2	0	3	3	1	11	1	3	5	0	0	0	0	0	0	1	0	0	0	0	0	0	0	0	0	0	0	0	0	0	0
207	0	99	0	0	4	0	0	0	0	0	0	0	0	0	1	0	0	1	2	0	3	3	1	15	1	1	2	0	1	0	1	0	0	0	1	1	1	0	0	0	1	0	0	1	1	1	2	3	0
208	0	99	0	0	1	0	0	0	0	0	0	0	0	0	0	0	0	0	2	0	2	2	1	10	1	1	2	0	0	1	1	0	0	0	0	0	0	1	1	1	1	1	1	0	0	1	2	3	1
209	0	99	0	0	2	0	0	0	0	0	0	0	0	0	0	0	0	0	2	0	5	5	1	11	1	3	5	0	0	0	0	0	0	1	0	0	0	0	0	0	0	0	0	0	0	0	0	0	0
210	0	99	0	0	2	0	0	0	0	0	0	0	0	0	0	0	0	0	2	0	2	2	1	12	1	3	5	0	0	0	0	0	0	0	0	0	0	0	0	0	0	0	0	0	0	0	0	0	0
211	1	0	0	1	2	0	1	0	0	0	1	1	0	0	0	0	0	0	2	0	4	4	1	13	1	2	4	0	1	1	1	0	0	0	1	1	1	1	1	1	1	1	1	1	1	1	2	3	1
212	0	99	0	0	1	0	0	0	1	0	0	0	0	0	0	0	0	0	2	0	5	5	1	12	1	2	5	0	0	0	0	0	0	1	0	0	0	0	0	0	0	0	0	0	0	0	0	0	0
213	0	99	0	1	4	1	1	0	0	0	0	0	0	0	0	0	0	0	2	0	1	1	2	9	1	2	3	0	0	0	1	0	0	0	0	0	0	0	0	0	0	0	0	0	0	0	0	0	0
214	0	99	0	0	4	0	0	1	0	0	0	0	0	0	0	0	0	1	2	0	3	3	1	17	2	3	5	0	0	0	0	0	0	1	0	0	0	0	0	0	0	0	0	0	0	0	0	0	1
215	0	99	0	0	2	0	0	0	0	0	0	0	0	1	0	0	0	0	2	0	5	5	1	14	1	3	5	0	0	0	0	0	0	1	0	0	0	0	0	0	0	0	0	0	0	0	0	0	0
216	0	99	0	0	2	0	0	0	0	0	0	0	0	0	0	0	1	1	3	0	2	2	1	12	1	3	5	0	0	0	1	0	0	0	0	0	0	0	0	0	1	0	0	0	0	0	0	0	1
218	0	99	0	0	2	0	0	0	0	0	0	0	1	0	0	0	0	0	3	0	4	4	1	16	1	3	5	1	1	1	1	1	0	0	0	0	0	0	0	0	1	0	0	0	0	0	0	0	0
219	0	99	0	1	1	0	0	0	1	0	0	0	0	0	0	0	0	0	3	0	7	7	2	22	2	2	1	0	0	1	1	0	0	0	0	0	0	0	1	1	1	0	0	0	0	0	0	0	1
220	1	0	0	1	1	1	0	0	1	0	0	0	0	0	0	1	0	0	3	0	7	7	2	9	1	1	1	0	1	1	1	0	1	0	0	0	1	1	1	1	1	0	0	1	2	1	2	3	1
221	1	1	1	1	2	0	0	0	0	0	0	0	0	0	0	0	0	1	3	0	1	0	2	5	3	2	1	1	1	1	1	1	1	0	1	1	1	1	1	1	1	1	1	1	2	1	3	3	1
222	0	99	0	1	4	0	0	0	0	0	0	0	0	0	1	0	0	1	3	0	1	1	2	15	1	2	1	1	1	0	1	0	0	0	1	0	1	0	0	0	1	0	0	1	1	1	3	3	0
223	1	1	1	1	4	1	1	1	0	0	1	0	0	0	0	0	0	0	3	0	1	1	2	19	2	2	1	1	1	1	1	1	1	0	1	1	1	1	1	1	1	1	1	1	2	1	2	3	1
224	1	0	0	1	2	1	1	0	1	0	1	0	0	0	0	0	0	0	3	0	3	3	1	15	1	1	3	0	1	0	0	0	0	0	1	1	1	1	1	1	1	1	1	1	2	1	2	3	1
225	1	1	1	0	1	0	0	0	1	1	0	0	0	1	0	0	0	0	3	0	5	5	1	22	2	2	2	1	1	1	1	1	1	0	1	1	1	1	1	1	1	1	1	1	2	1	3	3	1
226	0	99	0	0	2	0	0	0	0	1	0	0	0	0	0	0	0	0	3	0	6	6	1	13	1	3	5	0	0	0	0	0	0	0	0	0	0	0	0	0	0	0	0	0	0	0	0	0	0
227	0	99	0	1	1	0	0	0	1	0	1	0	0	0	0	1	0	0	4	0	3	2	1	6	3	2	1	1	1	1	1	1	1	0	1	1	1	1	1	1	1	1	1	1	1	0	0	0	1
228	0	99	0	0	1	0	0	0	0	0	0	0	0	0	0	0	0	0	4	0	4	4	1	15	1	2	2	0	0	0	0	0	0	1	0	0	0	0	0	0	0	0	0	0	0	0	0	0	0
229	0	99	0	0	4	0	0	0	0	0	0	0	0	0	0	0	0	0	4	0	4	4	1	14	1	3	5	0	0	0	1	0	0	0	0	0	0	0	0	0	0	0	0	0	0	0	0	0	0
230	1	1	1	1	1	0	0	0	1	0	1	0	0	0	0	0	0	0	4	0	5	5	1	22	2	3	1	1	1	1	1	1	1	0	1	1	1	1	1	1	1	1	1	1	2	1	3	3	1
231	0	99	0	0	4	0	0	0	0	0	0	0	0	0	0	0	0	0	4	0	6	6	1	12	1	3	5	0	0	0	0	0	0	1	0	0	0	0	0	0	0	0	0	0	0	0	0	0	0
232	1	1	1	1	4	0	0	0	0	0	0	0	0	0	1	1	0	1	4	0	4	4	1	21	2	2	1	1	1	1	1	1	1	0	1	1	1	1	1	1	1	1	1	1	2	1	3	3	1
233	0	99	0	0	1	0	0	0	0	0	0	1	0	0	0	0	0	0	5	0	5	5	1	14	1	3	5	0	0	0	1	0	0	0	0	0	0	0	0	0	1	0	0	0	0	0	0	0	0
234	1	1	1	1	1	0	0	0	0	0	0	0	0	0	0	0	0	0	5	0	5	5	1	12	1	1	3	1	1	1	1	1	1	0	1	1	1	1	1	1	1	1	1	1	2	1	2	3	1
235	0	99	0	1	2	0	0	0	0	1	0	0	0	0	0	0	0	0	5	1	3	2	2	0	2	2	1	1	1	0	0	0	0	0	1	0	0	0	0	0	1	0	0	1	2	1	2	3	0
236	1	0	0	1	1	1	1	0	0	0	1	0	0	0	0	0	0	0	5	1	3	2	2	0	2	2	1	0	0	1	1	0	0	0	0	0	0	1	1	0	1	0	0	0	0	1	1	1	1
237	1	1	1	1	2	0	0	1	0	0	0	0	0	0	0	0	0	0	5	1	1	1	2	15	1	1	1	1	1	1	1	1	1	0	1	1	1	1	1	1	1	1	1	0	0	1	1	1	1
238	1	1	1	1	4	1	0	0	1	0	1	0	0	0	0	1	0	0	5	0	6	6	1	15	1	1	4	1	1	1	1	1	1	0	0	1	1	1	1	1	1	1	1	0	0	0	0	0	1
239	0	99	0	0	4	0	0	0	0	0	0	0	0	0	0	0	0	0	5	0	4	4	1	13	1	3	3	0	0	0	1	0	0	0	0	0	0	0	0	0	1	0	0	0	0	0	0	0	0
240	1	1	1	1	4	1	0	0	1	0	0	0	0	0	0	0	0	0	5	0	7	6	1	6	3	2	1	1	1	1	1	1	1	0	0	0	0	1	1	1	1	1	1	1	3	1	3	3	1
241	0	99	0	1	4	0	0	0	0	0	0	0	0	0	0	0	0	0	5	0	6	6	1	20	2	1	1	0	0	0	0	0	0	1	0	0	0	0	0	0	0	0	0	0	0	0	0	0	0
242	1	1	1	1	4	0	0	0	1	0	0	0	0	0	1	1	0	0	5	0	7	6	1	8	3	1	1	1	1	1	1	1	1	0	0	1	1	1	1	1	1	1	1	1	2	1	3	3	1
243	0	99	0	0	2	0	0	0	0	0	0	0	0	0	1	0	0	0	5	0	2	2	1	14	1	3	5	0	0	0	0	0	0	1	0	0	0	0	0	0	0	0	0	0	0	0	0	0	0
244	1	0	0	1	4	0	0	1	0	0	0	0	0	0	0	0	0	0	5	0	6	6	1	16	1	1	1	0	1	0	0	0	0	0	0	1	1	1	1	0	0	0	0	0	0	1	3	3	0
245	0	99	0	0	4	0	0	0	0	0	0	0	0	0	0	0	0	0	5	0	6	6	1	16	1	3	5	0	1	0	0	0	0	0	0	1	0	0	0	0	0	0	0	0	0	0	0	0	0
246	0	99	0	1	2	1	0	0	0	0	0	0	1	0	0	0	1	0	5	0	4	4	1	11	1	1	1	1	1	0	1	0	1	0	1	1	1	1	0	0	0	0	0	0	0	0	0	0	0
247	1	1	1	1	2	0	1	0	0	1	0	0	0	0	0	0	0	0	5	0	4	4	1	17	2	1	1	1	1	1	1	1	1	0	1	1	1	1	1	1	1	1	1	1	2	1	2	3	1
248	0	99	0	1	4	0	1	0	0	0	0	0	0	0	0	0	0	0	5	0	7	7	2	21	2	2	1	0	0	0	1	0	0	0	0	0	0	1	0	0	1	0	0	0	0	0	0	0	0
249	0	99	0	1	4	1	0	0	0	0	0	0	0	0	0	0	0	0	6	0	5	5	1	18	2	1	1	1	1	0	0	0	0	0	1	1	1	0	0	0	0	0	0	0	0	0	0	0	0
250	0	99	0	0	4	0	0	0	0	0	0	0	0	0	0	0	0	0	6	0	6	6	1	14	1	3	5	0	0	1	1	0	0	0	0	0	0	0	1	0	1	0	0	0	0	0	0	0	1
251	0	99	0	0	4	0	0	0	0	0	0	0	0	0	0	0	0	0	6	0	7	7	2	16	1	1	5	0	0	0	0	0	0	1	0	0	0	0	1	0	0	0	0	0	0	0	0	0	0
252	1	1	1	0	4	0	0	0	0	0	0	0	0	0	1	0	0	1	6	0	1	0	2	7	3	2	2	1	1	1	1	1	1	0	1	1	1	1	1	1	1	1	1	1	2	1	3	3	1
253	0	99	0	1	4	1	0	0	0	0	0	0	0	1	1	1	0	1	6	0	3	3	1	12	1	1	3	0	0	1	1	0	0	0	0	0	0	1	1	0	1	0	0	0	0	0	0	0	1
254	0	99	0	0	4	0	0	0	0	0	0	0	0	0	0	1	0	0	6	0	3	3	1	17	2	3	5	0	0	0	0	0	0	1	0	0	0	0	0	0	0	0	0	0	0	0	0	0	0
255	1	0	0	1	2	0	0	1	0	1	0	0	0	1	0	0	0	0	6	0	6	5	1	4	3	1	1	1	1	0	0	0	0	0	1	1	1	0	0	0	1	0	0	1	2	1	3	3	0
256	0	99	0	0	4	0	0	0	0	0	0	0	1	0	0	0	0	0	6	0	2	2	1	15	1	3	5	0	0	0	0	0	0	1	0	0	0	0	0	0	0	0	0	0	0	0	0	0	0
257	1	0	0	1	1	0	0	0	1	0	0	0	0	0	0	1	0	0	6	0	2	2	1	19	2	1	1	0	1	0	1	0	0	0	1	1	1	0	0	0	1	0	0	1	2	1	3	3	0
258	0	99	0	0	4	0	0	0	1	0	0	0	0	0	0	0	0	0	7	0	3	3	1	13	1	1	2	0	0	0	1	0	0	0	0	0	0	1	0	0	1	0	0	0	0	0	0	0	0
259	1	0	0	0	4	0	0	0	0	0	0	0	0	0	0	0	0	1	7	0	6	6	1	14	1	3	3	0	0	0	1	0	0	0	0	0	0	0	0	0	1	0	0	0	0	1	3	3	0
260	1	1	1	1	4	1	1	0	1	0	0	0	0	0	0	0	0	1	7	0	7	7	2	17	2	2	1	1	1	1	1	1	1	0	1	1	1	1	1	1	1	1	1	1	3	1	3	3	1
261	0	99	0	1	4	0	0	0	0	1	0	0	0	0	1	0	0	1	7	0	7	7	2	20	2	2	1	0	0	1	1	0	0	0	0	0	0	1	1	0	1	0	0	0	0	1	3	3	1
262	1	0	0	0	4	0	0	0	0	0	0	0	1	0	0	0	0	0	7	0	3	3	1	17	2	1	2	1	1	0	1	0	0	0	1	1	1	0	1	0	1	0	0	0	0	1	3	3	0
263	1	0	0	1	4	1	0	1	0	0	0	0	1	0	0	0	0	0	7	0	2	2	1	17	2	1	1	0	1	0	1	0	0	0	1	1	1	0	1	0	1	0	0	1	2	1	3	3	1
264	0	99	0	0	4	0	0	0	0	0	0	0	0	0	0	1	0	0	7	0	4	4	1	12	1	3	5	0	0	0	0	0	0	1	0	0	0	0	0	0	0	0	0	0	0	0	0	0	0
265	0	99	0	0	2	0	0	0	0	0	0	0	0	0	1	0	1	0	7	0	4	3	1	8	3	3	2	0	0	0	1	0	0	0	0	0	0	0	0	0	0	0	0	0	0	0	0	0	0
267	0	99	0	0	2	0	0	0	0	0	0	1	0	0	0	0	0	0	7	0	2	2	1	12	1	3	5	0	0	0	0	0	0	1	0	0	0	0	0	0	0	0	0	0	0	0	0	0	0
268	0	99	0	0	4	0	0	0	0	1	0	0	0	0	1	1	0	1	7	0	4	4	1	9	1	3	3	0	1	0	0	0	0	0	0	0	1	0	0	0	0	0	0	0	0	1	1	1	0
269	0	99	0	0	1	0	0	0	1	0	0	0	0	1	1	0	0	0	7	0	5	5	1	12	1	3	5	0	0	0	0	0	0	1	0	0	0	0	0	0	0	0	0	0	0	0	0	0	0
270	1	0	0	1	2	0	0	1	0	1	0	0	0	0	0	0	0	0	8	0	6	5	1	2	3	1	1	1	1	0	0	0	0	0	1	1	1	0	0	0	0	0	0	1	2	1	1	1	0
271	1	1	1	1	4	0	0	0	0	1	0	0	1	0	1	0	0	1	8	0	3	3	1	11	1	2	1	1	1	1	1	1	1	0	1	1	1	1	1	1	1	1	1	1	2	1	3	3	1
272	1	0	0	0	2	0	0	0	0	0	0	0	1	0	0	0	0	0	8	0	4	4	1	22	2	2	1	0	0	1	0	0	0	0	0	0	0	1	1	0	1	0	0	0	0	0	0	0	1
274	0	99	0	0	2	0	0	0	0	1	0	0	0	1	0	0	0	0	8	0	5	5	1	11	1	2	2	0	0	0	1	0	0	0	0	0	0	1	0	0	1	0	0	0	0	0	0	0	0
275	1	0	0	1	4	1	1	0	0	0	0	1	0	0	0	0	0	1	8	0	6	6	1	15	1	2	1	0	0	1	1	0	0	0	0	1	0	1	1	0	1	0	0	0	0	1	3	3	1
276	0	99	0	1	2	0	0	0	0	0	0	0	0	0	0	0	1	0	8	0	7	7	2	17	2	2	5	0	0	0	1	0	0	0	0	0	0	1	1	0	1	0	0	0	0	0	0	0	0
277	1	1	1	1	4	1	0	0	0	0	0	0	0	0	0	0	0	1	8	0	1	1	2	23	2	2	1	1	1	1	1	1	1	0	1	1	1	1	1	1	1	1	1	1	3	1	2	3	1
278	1	0	0	1	2	0	0	0	0	1	0	0	0	0	0	0	1	0	8	0	2	1	2	5	3	2	1	0	1	0	0	0	0	0	0	1	1	1	0	0	0	0	0	1	2	1	3	3	0
279	1	1	1	1	2	0	0	0	0	1	0	0	0	1	1	0	0	0	8	0	6	6	1	9	1	1	1	1	1	1	1	1	1	0	1	1	1	1	1	1	1	1	1	1	2	1	3	3	1
280	1	1	1	1	2	0	0	1	0	0	0	0	0	0	0	0	0	0	9	0	2	2	1	17	2	1	1	1	1	1	1	1	1	0	1	1	1	1	1	1	1	1	1	1	2	1	2	3	1
281	0	99	0	0	1	0	0	0	0	1	0	0	0	0	0	0	0	0	9	0	6	6	1	11	1	3	5	0	0	0	1	0	0	0	0	0	0	0	0	0	0	0	0	0	0	0	0	0	0
282	0	99	0	0	2	0	0	0	0	0	0	1	0	0	0	0	0	0	9	0	6	6	1	9	1	3	3	1	1	1	1	1	1	0	1	1	1	1	1	1	1	1	1	1	2	1	2	3	1
283	0	99	0	1	4	0	0	0	0	0	0	0	0	0	0	0	0	1	7	0	3	3	1	15	1	1	1	0	1	0	0	0	0	0	0	1	1	0	1	0	0	0	0	0	0	1	3	3	0
284	0	99	0	0	1	0	0	0	0	0	0	0	0	0	0	0	0	0	7	0	2	2	1	15	1	3	5	0		0	0	0	0	0	0	0	0	0	0	0	0	0	0	0	0	0	0	0	0
285	1	0	0	1	2	1	1	0	1	1	0	0	0	0	0	0	1	0	9	0	6	6	1	10	1	1	1	0	1	1	1	0	0	0	0	1	1	1	1	0	1	0	0	1	2	1	3	3	1
286	0	99	0	1	4	0	1	0	0	0	0	0	1	0	0	0	0	0	9	0	7	6	1	7	3	2	1	1	1	1	1	1	1	0	1	1	1	1	1	1	1	1	1	1	3	1	3	3	1
288	1	1	1	1	1	0	1	0	1	0	1	0	0	0	0	0	0	0	9	0	2	2	1	13	1	1	3	1	1	1	1	1	1	0	1	1	1	1	1	1	1	1	1	1	2	1	3	3	1
289	1	1	1	1	4	1	1	0	0	0	0	0	0	0	1	0	0	1	9	0	6	5	1	4	3	2	1	1	1	1	1	1	1	0	1	1	1	1	1	1	1	1	1	1	3	1	2	3	1
290	1	1	1	1	2	0	1	1	0	1	0	0	0	1	1	0	0	0	9	0	2	2	1	12	1	1	1	1	1	1	1	1	1	0	1	1	1	1	1	1	1	1	1	1	2	1	2	3	1
291	0	99	0	0	2	0	0	0	0	0	0	0	0	0	0	0	1	0	10	0	4	4	1	14	1	3	5	0	1	0	0	0	0	0	0	0	0	0	0	0	0	0	0	0	0	0	0	0	0
292	0	99	0	0	1	0	0	0	0	0	0	0	0	0	0	0	0	0	10	0	4	4	1	10	1	2	5	0	0	0	0	0	0	0	0	0	0	0	0	0	0	0	0	0	0	0	0	0	0
293	0	99	0	0	4	0	0	0	0	0	0	0	0	0	1	0	0	1	10	0	4	4	1	13	1	3	3	0	0	1	1	0	0	0	0	0	0	1	0	0	1	0	0	0	0	0	0	0	0
294	1	1	1	1	2	1	0	1	0	0	0	1	0	0	1	0	1	0	10	0	4	3	1	5	3	1	1	1	1	1	1	1	1	0	1	1	1	1	1	1	1	1	1	0	0	1	1	1	1
295	0	99	0	0	2	0	0	0	0	1	0	0	0	0	0	1	0	0	10	0	4	4	1	12	1	3	5	0	0	0	1	0	0	0	0	0	0	1	0	0	1	0	0	0	0	0	0	0	0
296	1	1	1	1	4	1	0	1	1	0	0	0	0	0	1	0	0	1	10	0	5	5	1	23	2	2	1	1	1	1	1	1	1	0	1	1	1	1	1	1	1	1	1	1	3	1	1	1	1
297	1	1	1	1	4	1	0	0	0	1	0	0	0	0	0	0	0	1	10	0	3	3	1	15	1	2	4	1	1	1	1	1	1	1	1	1	1	1	1	1	1	1	1	1	3	1	2	3	1
298	1	0	0	1	4	0	1	1	1	0	0	1	0	0	1	0	0	1	11	1	2	2	2	12	1	2	1	0	1	0	1	0	0	0	0	1	1	0	0	0	1	0	0	1	3	1	2	3	0
299	1	1	1	1	2	0	0	1	0	1	0	0	0	0	0	0	0	0	11	0	4	3	1	6	3	1	1	1	1	1	1	1	1	0	1	1	1	1	1	1	1	1	1	1	2	1	2	3	1
300	1	1	1	1	1	1	0	0	1	0	0	0	0	0	0	0	0	0	11	0	1	0	2	7	3	2	1	1	1	1	1	1	1	0	1	1	1	1	1	1	1	1	1	1	2	1	1	1	1
301	1	0	0	1	4	1	0	1	0	0	0	0	0	0	0	0	0	0	11	0	2	2	1	11	1	2	1	0	1	1	1	0	0	0	0	1	1	1	1	0	1	0	0	0	0	1	3	3	0
302	0	99	0	0	4	0	0	0	0	0	0	0	0	0	0	0	0	0	11	0	5	5	1	13	1	3	2	0	0	0	0	0	0	0	0	0	0	0	0	0	0	0	0	0	0	0	0	0	0
303	1	1	1	1	4	1	0	0	0	0	0	0	0	0	0	0	0	0	11	0	5	4	1	3	3	1	1	1	1	1	1	1	1	1	1	1	1	1	1	1	1	1	1	1	2	1	2	3	1
304	1	1	1	1	4	0	1	0	0	0	0	1	0	0	1	1	0	1	11	0	4	3	1	7	3	2	1	1	1	1	1	1	1	0	1	1	1	1	1	1	1	1	1	1	2	1	2	3	1
305	1	1	1	1	1	0	1	0	1	0	0	0	0	0	0	1	0	0	11	1	2	2	2	22	2	1	3	1	1	1	1	1	1	1	1	1	1	1	1	1	1	1	1	1	2	1	3	3	1
306	0	99	0	0	4	0	0	0	0	0	0	0	0	0	0	0	0	1	12	0	6	6	1	13	1	3	3	1	1	1	1	1	1	1	0	1	1	0	0	0	0	0	0	0	0	1	2	3	0
307	1	1	1	0	2	0	0	0	0	0	0	1	0	0	0	0	0	1	12	0	3	2	1	3	3	2	2	1	1	1	1	1	1	1	1	1	1	1	1	1	1	1	1	0	0	1	2	3	1
308	0	99	0	0	4	0	0	0	0	0	0	0	0	0	0	0	0	0	12	0	3	3	1	11	1	1	2	1	1	0	1	0	0	0	1	1	1	0	0	0	1	0	0	0	0	1	3	3	0
309	0	99	0	1	2	0	0	0	1	1	0	0	0	0	0	0	0	1	12	0	3	3	1	9	1	2	1	0	0	1	1	0	0	0	0	0	0	0	0	0	0	0	0	0	0	1	3	3	0
310	0	99	0	0	4	0	0	0	0	0	0	0	0	0	0	0	0	0	12	0	5	5	1	11	1	3	5	0	0	0	0	0	0	1	0	0	0	0	0	0	0	0	0	0	0	0	0	0	0
311	0	99	0	0	2	0	0	0	0	0	1	0	0	0	1	0	1	0	12	0	6	6	1	14	1	3	5	0	0	0	1	0	0	0	0	0	0	0	0	0	0	0	0	0	0	0	0	0	0
312	1	1	1	1	1	1	1	1	1	0	1	0	0	0	0	0	0	0	12	0	1	1	2	16	1	2	1	1	1	1	1	1	1	1	1	1	1	1	1	1	1	1	1	1	2	1	1	1	1
313	1	1	1	1	1	0	1	0	1	0	0	0	0	0	0	0	0	0	12	0	5	5	1	13	1	1	3	1	1	1	1	1	1	0	0	1	1	1	1	1	1	1	1	0	0	0	0	0	0
314	0	99	0	0	2	0	0	0	0	0	0	1	0	0	1	0	0	1	12	0	3	3	1	14	1	2	3	0	0	0	1	0	0	0	0	0	1	1	0	0	0	0	0	0	0	1	3	3	1
315	1	1	1	1	1	1	1	0	1	0	0	0	0	0	0	0	0	0	12	0	3	3	1	21	2	2	1	1	1	1	1	1	1	0	1	1	1	1	1	1	1	1	1	1	2	1	1	1	1
316	1	0	0	1	2	0	1	1	0	0	0	0	0	0	1	0	1	1	12	0	5	5	1	15	1	1	1	1	1	1	0	0	0	0	0	0	1	1	0	0	1	0	0	1	2	1	2	3	1
317	0	99	0	0	2	0	0	0	0	0	0	0	0	0	0	0	0	0	12	0	6	6	1	13	1	3	5	0	0	0	1	0	0	0	0	0	0	1	0	0	1	0	0	0	0	0	0	0	0
318	0	99	0	0	4	0	0	0	1	0	0	0	0	0	0	0	0	1	12	0	5	5	1	17	2	3	5	0	0	0	0	0	0	1	0	0	0	0	0	0	0	0	0	0	0	0	0	0	0
319	0	99	0	1	4	0	0	0	0	1	0	0	0	0	0	0	0	1	12	0	2	2	1	12	1	1	3	0	1	0	0	0	0	0	0	1	1	1	1	1	1	0	0	0	0	1	2	3	0
320	1	0	0	1	4	0	1	0	0	0	0	1	0	0	0	0	0	0	12	0	2	2	1	19	2	1	1	0	0	0	0	0	0	1	0	0	0	0	0	0	1	0	0	1	2	1	2	3	0
321	0	99	0	0	4	0	0	0	1	1	0	0	0	0	0	0	0	0	12	0	5	5	1	9	1	1	5	0	0	0	0	0	0	1	0	0	0	0	0	0	0	0	0	0	0	0	0	0	0
322	1	0	0	1	4	0	1	0	0	0	0	0	0	0	0	0	0	0	12	0	5	5	1	20	2	2	1	0	0	0	1	0	0	1	0	0	0	0	0	0	1	0	0	0	0	1	1	1	0
323	0	99	0	1	4	0	0	0	0	0	0	1	0	0	0	0	0	0	12	0	7	7	2	9	1	2	1	0	1	0	1	0	0	0	0	1	1	1	1	0	1	0	0	0	0	1	3	3	0
324	1	1	1	1	4	1	0	1	0	0	0	1	0	0	1	0	0	1	1	1	5	5	2	20	2	2	1	1	1	1	1	1	1	0	1	1	1	1	1	1	1	1	1	1	2	1	1	1	1
325	0	99	0	1	4	0	0	0	0	0	0	0	0	0	1	0	0	1	1	0	7	6	1	8	3	2	1	1	1	1	1	1	1	0	1	1	1	1	1	1	1	1	1	1	2	1	3	3	1
326	1	1	1	1	2	1	0	1	0	0	0	0	0	1	1	0	1	0	1	0	2	2	1	13	1	2	1	1	1	1	1	1	1	0	1	1	1	1	1	1	1	1	1	1	2	1	2	3	1
327	0	99	0	1	1	0	0	0	1	0	0	0	0	0	0	0	0	0	1	0	3	3	1	20	2	2	1	1	1	1	1	1	1	0	1	1	1	1	1	1	1	1	1	1	2	1	2	3	1
328	0	99	0	0	4	0	0	0	0	0	0	0	0	0	0	0	0	1	1	0	3	3	1	11	1	2	3	0	1	0	0	0	0	0	0	0	1	0	0	0	0	0	0	0	0	1	1	1	0
329	0	99	0	0	2	0	0	0	0	0	0	1	0	0	1	0	0	1	1	0	3	3	1	14	1	2	2	0	1	1	0	0	0	0	0	0	1	1	0	0	1	0	0	0	0	1	3	3	0
330	0	99	0	1	1	0	1	0	0	0	0	0	0	0	0	0	0	0	1	0	3	3	1	13	1	1	3	1	1	1	1	1	1	0	1	1	1	1	1	1	1	1	1	1	2	1	2	3	1
331	0	99	0	0	2	0	0	0	0	0	0	1	0	0	0	0	0	0	1	0	2	2	1	16	1	3	5	1	1	1	1	1	1	0	0	0	0	0	0	0	0	0	0	0	0	0	0	0	0
332	0	99	0	0	2	0	0	0	0	0	0	0	1	0	0	1	0	0	1	0	4	3	1	4	3	2	5	0	0	0	0	0	0	0	0	0	0	0	0	0	0	0	0	0	0	0	0	0	0
333	0	99	0	0	4	0	0	0	0	0	0	0	0	0	0	0	0	0	1	0	6	6	1	16	1	3	5	0	0	0	0	0	0	1	0	0	0	0	0	0	0	0	0	0	0	0	0	0	1
334	1	1	1	1	4	0	0	0	1	0	0	0	0	0	0	0	0	1	1	0	3	3	1	17	2	1	3	1	1	1	1	1	1	0	1	1	1	1	1	1	1	0	0	1	2	1	2	3	1
335	0	99	0	0	4	0	0	0	0	0	0	0	1	0	0	0	0	0	1	0	6	6	1	11	1	2	2	1	1	0	1	0	0	0	1	1	1	0	0	0	1	0	0	1	2	1	2	3	0
336	0	99	0	0	2	0	0	0	0	1	0	0	0	1	0	0	0	0	1	0	3	3	1	9	1	1	5	0	1	0	0	0	0	0	0	1	1	0	0	0	0	0	0	0	0	1	3	3	0
[truncated: 4 more columns]
